# Supplementary material for: Nutritional Quality and Degree of Processing of Children’s Foods Assessment on the French Market
Source: Nutrients. 2021 Dec 30;14(1):171. doi: 10.3390/nu14010171 (PMC8747148; doi:10.3390/nu14010171)
Supplement: Supplementary file 1 [file nutrients-14-00171-s001.zip]

Archive with 1 entries (1 files):
- Supplemental Figure S1, Tables S1 and S2.pdf
